# Supplementary material for: How to Form a Successful Team for the Novel Olympic Triathlon Discipline: The Mixed-Team-Relay
Source: J Funct Morphol Kinesiol. 2022 Jun 2;7(2):46. doi: 10.3390/jfmk7020046 (PMC9225130; doi:10.3390/jfmk7020046)
Supplement: Supplementary file 1 [file jfmk-07-00046-s001.zip]

Archive with 1 entries (1 files):
- jfmk-1703581-supplementary.pdf
